# Supplementary material for: Discovery of Polyphenolic Natural Products as SARS-CoV-2 Mpro Inhibitors for COVID-19
Source: Pharmaceuticals (Basel). 2023 Jan 28;16(2):190. doi: 10.3390/ph16020190 (PMC9959258; doi:10.3390/ph16020190)
Supplement: Supplementary file 1 [file pharmaceuticals-16-00190-s001.zip]

Archive with 1 entries (1 files):
- pharmaceuticals-2086846-supplementary.pdf
